# Supplementary material for: A Decade of Post-Intensive Care Syndrome: A Bibliometric Network Analysis
Source: Medicina (Kaunas). 2022 Jan 23;58(2):170. doi: 10.3390/medicina58020170 (PMC8880008; doi:10.3390/medicina58020170)
Supplement: Supplementary file 1 [file medicina-58-00170-s001.zip]

Archive with 1 entries (1 files):
- medicina-1516477-supplementary.pdf
